# Supplementary material for: Peptide-Functionalized Silk Fibers as a Platform to Stabilize Gelatin for Use in Ingestible Devices
Source: Molecules. 2022 Jul 19;27(14):4605. doi: 10.3390/molecules27144605 (PMC9318617; doi:10.3390/molecules27144605)
Supplement: Supplementary file 1 [file molecules-27-04605-s001.zip]

Archive with 1 entries (1 files):
- molecules-1819901-supplementary.pdf
